# Supplementary material for: Nanomaterial datasets to advance tomography in scanning transmission electron microscopy
Source: Sci Data. 2016 Jun 7;3:160041. doi: 10.1038/sdata.2016.41 (PMC4896123; doi:10.1038/sdata.2016.41)
Supplement: Supplementary file 2 [file sdata201641-isa1.zip]

Archive with 3 entries (3 files):
- i_Investigation.txt
- s_study_Hovden.txt
- a_assay_Hovden.txt
