# Supplementary material for: Nanomaterial datasets to advance tomography in scanning transmission electron microscopy
Source: Sci Data. 2016 Jun 7;3:160041. doi: 10.1038/sdata.2016.41 (PMC4896123; doi:10.1038/sdata.2016.41)
Supplement: Supplementary file 2 [file sdata201641-isa1.zip › i_Investigation.txt]

# Investigation File generated for Scientific Data with Investigation File Authoring Tool version 0.1.0 on 17/05/2016 - This metadata file is CC0
ONTOLOGY SOURCE REFERENCE
Term Source Name	CHEBI	UO	OBI	ERO	NCIT
Term Source File	http://data.bioontology.org/ontologies/CHEBI	http://data.bioontology.org/ontologies/UO	http://data.bioontology.org/ontologies/OBI	http://data.bioontology.org/ontologies/ERO	http://data.bioontology.org/ontologies/NCIT
Term Source Version	138	unknown	2014-08-18	2013-08-02	16.03d
Term Source Description	Chemical Entities of Biological Interest Ontology	Units of Measurement Ontology	Ontology for Biomedical Investigations	Eagle-I Research Resource Ontology	National Cancer Institute Thesaurus
INVESTIGATION
Investigation Identifier
Investigation Title
Investigation Description
Investigation Submission Date
Investigation Public Release Date
INVESTIGATION PUBLICATIONS
Investigation PubMed ID
Investigation Publication DOI
Investigation Publication Author List
Investigation Publication Title
Investigation Publication Status
Investigation Publication Status Term Accession Number
Investigation Publication Status Term Source REF
INVESTIGATION CONTACTS
Investigation Person Last Name
Investigation Person Mid Initials
Investigation Person First Name
Investigation Person Address
Investigation Person Phone
Investigation Person Fax
Investigation Person Email
Investigation Person Affiliation
Investigation Person Roles
Investigation Person Roles Term Accession Number
Investigation Person Roles Term Source REF
STUDY
Study Identifier	10.1038/sdata.2016.41
Study Title	Nanomaterial datasets to advance tomography in scanning transmission electron microscopy
Study Submission Date	18/02/2016
Study Public Release Date	07/06/2016
Study Description	http://www.nature.com/articles/sdata201641#abstract
Study File Name	s_study_Hovden.txt
Comment[Subject Keywords]	///;///;////
Comment[Manuscript Licence]	CC BY-4.0
Comment[Experimental Metadata Licence]	CC0
Comment[Supplementary Information File Name]	Supplementary File 1	
Comment[Supplementary Information File Type]	msword	x-zip-compressed
Comment[Supplementary Information File URL]	http://www.nature.com/articles/sdata201641#supplementary-information	http://www.nature.com/articles/sdata201641#supplementary-information
Comment[Data Repository]	figshare
Comment[Data Record Accession]	doi:10.6084/m9.figshare.c.2185342
Comment[Data Record URI]	https://dx.doi.org/10.6084/m9.figshare.c.2185342
STUDY DESIGN DESCRIPTORS
Study Design Type	reference design	nanomaterial structure generation objective
Study Design Type Term Accession Number	OBI:0500010	""
Study Design Type Term Source REF	OBI	""
STUDY PUBLICATIONS
Study PubMed ID	""	""	""	""	""
Study Publication DOI	doi:10.1021/nl103400a	doi:10.1038/nature12009	doi:10.1038/nmat4426	doi:10.1016/j.ultramic.2014.01.013	doi:10.1021/nl302404g
Study Publication Author List	""	""	""	""	""
Study Publication Title	""	""	""	""	""
Study Publication Status	published	published	published	published	published
Study Publication Status Term Accession Number					
Study Publication Status Term Source REF					
STUDY FACTORS
Study Factor Name
Study Factor Type
Study Factor Type Term Accession Number
Study Factor Type Term Source REF
STUDY ASSAYS
Study Assay Measurement Type	3D structure determination assay
Study Assay Measurement Type Term Accession Number	OBI:0600045
Study Assay Measurement Type Term Source REF	OBI
Study Assay Technology Type	electron tomography
Study Assay Technology Type Term Accession Number	ERO:0001786
Study Assay Technology Type Term Source REF	ERO
Study Assay Technology Platform	""
Study Assay File Name	a_assay_Hovden.txt
STUDY PROTOCOLS
Study Protocol Name	Sample Preparation	Data Acquisition	Alignment and Reconstruction
Study Protocol Type	Preparation	data acquisition	data transformation
Study Protocol Type Term Accession Number	NCIT:C25625	ERO:0000387	OBI:0200000
Study Protocol Type Term Source REF	NCIT	ERO	OBI
Study Protocol Description			
Study Protocol URI	""	""	""
Study Protocol Version			
Study Protocol Parameters Name	""	tomography method; number of images; stacks; image size; angle step; angle range; pixel size	number of images; image size; pixel size; reconstruction method; reconstruction size; voxel size
Study Protocol Parameters Name Term Accession Number	""	""	""
Study Protocol Parameters Name Term Source REF	""	""	""
Study Protocol Components Name	""	""	""
Study Protocol Components Type	""	""	""
Study Protocol Components Type Term Accession Number	""	""	""
Study Protocol Components Type Term Source REF	""	""	""
STUDY CONTACTS
Study Person Last Name	Levin	Padgett	Chen	Scott	Xu	Theis	Jiang	Yang	Ophus	Zhang	Ha	Wang	Yu	Abruña	Robinson	Ercius	Kourkoutis	Miao	Muller	Hovden
Study Person First Name	Barnaby D.A.	Elliot	Chien-Chun	M.C.	Rui	Wolfgang	Yi	Yongsoo	Colin	Haitao	Don-Hyung	Deli	Yingchao	Hector D.	Richard D.	Peter	Lena F.	Jianwei	David A.	Robert
Study Person Mid Initials																				
Study Person Email	""	""	""	""	""	""	""	""	""	""	""	""	""	""	""	""	""	""	""	rmh244@cornell.edu
Study Person Phone																				
Study Person Fax																				
Study Person Address																				
Study Person Affiliation	School of Applied and Engineering Physics, Cornell University, Ithaca, New York 14853, USA	School of Applied and Engineering Physics, Cornell University, Ithaca, New York 14853, USA	Department of Physics & Astronomy, and California NanoSystems Institute, University of California, Los Angeles, California 90095, USA	Department of Physics & Astronomy, and California NanoSystems Institute, University of California, Los Angeles, California 90095, USA	Department of Physics & Astronomy, and California NanoSystems Institute, University of California, Los Angeles, California 90095, USA	Nanoscale Physics Research Laboratory, School of Physics and Astronomy, University of Birmingham, Edgbaston, Birmingham B15 2TT, UK	Department of Physics, Cornell University, Ithaca, New York 14853, USA	Department of Physics & Astronomy, and California NanoSystems Institute, University of California, Los Angeles, California 90095, USA	National Center for Electron Microscopy, Molecular Foundry, Lawrence Berkeley National Laboratory, Berkeley, California 94720, USA	Department of Materials Science and Engineering, Cornell University, Ithaca, New York 14853, USA	Department of Materials Science and Engineering, Cornell University, Ithaca, New York 14853, USA	Department of Chemistry and Chemical Biology, Cornell University, Ithaca, New York 14853, USA	Department of Chemistry and Chemical Biology, Cornell University, Ithaca, New York 14853, USA	Department of Chemistry and Chemical Biology, Cornell University, Ithaca, New York 14853, USA	Department of Materials Science and Engineering, Cornell University, Ithaca, New York 14853, USA	National Center for Electron Microscopy, Molecular Foundry, Lawrence Berkeley National Laboratory, Berkeley, California 94720, USA	School of Applied and Engineering Physics, Cornell University, Ithaca, New York 14853, USA	Department of Physics & Astronomy, and California NanoSystems Institute, University of California, Los Angeles, California 90095, USA	School of Applied and Engineering Physics, Cornell University, Ithaca, New York 14853, USA	School of Applied and Engineering Physics, Cornell University, Ithaca, New York 14853, USA
Study Person Roles																				
Study Person Roles Term Accession Number																				
Study Person Roles Term Source REF																				
Comment[Study Person ORCID]																0000-0002-6762-9976			0000-0003-4129-0473	
Comment[Funder]																				
Comment[FundRef ID]																				
Comment[Funder Term Source REF]																				
Comment[Grant Identifier]																				
