# Supplementary material for: Nanomaterial datasets to advance tomography in scanning transmission electron microscopy
Source: Sci Data. 2016 Jun 7;3:160041. doi: 10.1038/sdata.2016.41 (PMC4896123; doi:10.1038/sdata.2016.41)
Supplement: Supplementary file 2 [file sdata201641-isa1.zip › s_study_Hovden.txt]

Source Name	Characteristics[chemical compound]	Term Source REF	Term Accession Number	Protocol REF	Sample Name
cobalt phosphide	cobalt phosphide nanoparticle	CHEBI	CHEBI:131895	Sample Preparation	Tom_1
carbon	carbon nanofibre	CHEBI	CHEBI:50814	Sample Preparation	Tom_2
platinum	platinum nanoparticle	CHEBI	CHEBI:50831	Sample Preparation	Tom_3
tungsten	tungsten	CHEBI	CHEBI:27998	Sample Preparation	Tom_4
platinum copper	platinum copper nanoparticle	CHEBI	CHEBI:131898	Sample Preparation	Tom_5
