# Supplementary material for: Nanomaterial datasets to advance tomography in scanning transmission electron microscopy
Source: Sci Data. 2016 Jun 7;3:160041. doi: 10.1038/sdata.2016.41 (PMC4896123; doi:10.1038/sdata.2016.41)
Supplement: Supplementary file 2 [file sdata201641-isa1.zip › a_assay_Hovden.txt]

Sample Name	Protocol REF	Parameter Value[tomography method]	Parameter Value[number of images]	Parameter Value[stacks]	Parameter Value[image size]	Unit	Term Source REF	Term Accession Number	Parameter Value[angle step]	Unit	Term Source REF	Term Accession Number	Parameter Value[angle range]	Unit	Term Source REF	Term Accession Number	Parameter Value[pixel size]	Unit	Term Source REF	Term Accession Number	Assay Name	Raw Data File	Comment[Data Repository]	Comment[Data Record Accession]	Comment[Data Record URI]	Protocol REF	Comment[data processing method]	Parameter Value[number of images]	Parameter Value[image size]	Unit	Term Source REF	Term Accession Number	Parameter Value[pixel size]	Unit	Term Source REF	Term Accession Number	Derived Data File	Comment[Data Repository]	Comment[Data Record Accession]	Comment[Data Record URI]	Protocol REF	Parameter Value[reconstruction method]	Parameter Value[reconstruction size]	Unit	Term Source REF	Term Accession Number	Parameter Value[voxel size]	Unit	Term Source REF
Tom_1	Data Acquisition	Traditional	76	1	1157x1157	pixels			2	degree	UO	UO:0000185	146	degree	UO	UO:0000185	0.71	nanometer	UO	UO:0000018	tiltser_Co2P	tiltser_Co2P.tif	figshare	doi:10.6084/m9.figshare.c.2185342	https://dx.doi.org/10.6084/m9.figshare.c.2185342																Alignment and Reconstruction	SIRT	579x579x579	voxels			1.42	nanometer	UO
Tom_2	Data Acquisition	180 degree	3040	190	947x1033	pixels			1	degree	UO	UO:0000185	93	degree	UO	UO:0000185	0.36	nanometer	UO	UO:0000018	tiltser_180	tiltser_180.zip	figshare	doi:10.6084/m9.figshare.c.2185342	https://dx.doi.org/10.6084/m9.figshare.c.2185342	Alignment and Reconstruction	Sum and combine image stacks.	180	947x1033	pixels			0.36	nanometer	UO	UO:0000018	tiltser_180.tif	figshare	doi:10.6084/m9.figshare.c.2185342	https://dx.doi.org/10.6084/m9.figshare.c.2185342	Alignment and Reconstruction	WBP	517x517x522	voxels			0.72	nanometer	UO
Tom_3	Data Acquisition	EST	109	1	401x401	pixels							145	degree	UO	UO:0000185	0.035	nanometer	UO	UO:0000018	tiltser_PtNP	tiltser_PtNP.tif	figshare	doi:10.6084/m9.figshare.c.2185342	https://dx.doi.org/10.6084/m9.figshare.c.2185342																Alignment and Reconstruction	EST Iterative Algorithm	241x241x241	voxels			0.058	nanometer	UO
Tom_4	Data Acquisition	EST	126	63	1024x1024	pixels							180	degree	UO	UO:0000185	0.0405	nanometer	UO	UO:0000018	tiltser_W	tiltser_W.zip	figshare	doi:10.6084/m9.figshare.c.2185342	https://dx.doi.org/10.6084/m9.figshare.c.2185342	Alignment and Reconstruction	Align images. Correct drift and distortions. Sum and combine image stacks. Remove noise. Crop tilt series.	62	54x331	pixels			0.0405	nanometer	UO	UO:0000018	tiltser_W.tif	figshare	doi:10.6084/m9.figshare.c.2185342	https://dx.doi.org/10.6084/m9.figshare.c.2185342	Alignment and Reconstruction	EST Iterative Algorithm	255x255x105	voxels			0.053	nanometer	UO
Tom_5	Data Acquisition	Through-Focal	2021	47	1145x1145	pixels			3	degree	UO	UO:0000185	138	degree	UO	UO:0000185	0.38	nanometer	UO	UO:0000018	tiltser_ThroughFocal	tiltser_ThroughFocal.zip	figshare	doi:10.6084/m9.figshare.c.2185342	https://dx.doi.org/10.6084/m9.figshare.c.2185342																Alignment and Reconstruction	Direct Fourier Transform	1025x1025x1025	voxels			0.38	nanometer	UO
[truncated: 5 more columns]
